# Supplementary material for: Usefulness of serum D-dimer and platelet count to mean platelet volume ratio to rule out chronic periprosthetic joint infection
Source: J Bone Jt Infect. 2022 May 17;7(3):109–15. doi: 10.5194/jbji-7-109-2022 (PMC9128364; doi:10.5194/jbji-7-109-2022)
Supplement: The supplement related to this article is available online at: https://doi.org/10.5194/jbji-7-109-2022-supplement. [file jbji-7-109-supplement.zip]

Archive with 3 entries (3 files):
- Data D-Dimer.sav
- Data D-Dimer.xlsx
- jbji-7-109-2022-supplement-title-page.pdf
