# Supplementary material for: Usefulness of serum D-dimer and platelet count to mean platelet volume ratio to rule out chronic periprosthetic joint infection
Source: J Bone Jt Infect. 2022 May 17;7(3):109–15. doi: 10.5194/jbji-7-109-2022 (PMC9128364; doi:10.5194/jbji-7-109-2022)
Supplement: The supplement related to this article is available online at: https://doi.org/10.5194/jbji-7-109-2022-supplement. [file jbji-7-109-supplement.zip › Data D-Dimer.xlsx]

## Sheet: Definitiva
ID CASO	SEXO	EDAD	Edad>=72	DIAGNOSTICO	PROCEDIMIENTO	hipvsKnee	PROCEDIMIENTO 4 CAT	PREOPERATIVE DIAGNOSIS	DDIMERO	DDIMERO>=950	DDIMERO>=3000	DDIMER950 & CRP195	INF MSIS	INF MSIS	DOS CULTIVOS	FISTULA	1 CULTIVO	HISTOLOGIA	PCR Y VSG	PCR	PCR>=1.95	PCR>0.40	PCR>=2.30	VSG	VSG>=20	VSG>=5	VSG>=30	ACO	MICRO	PLATELET COUNT (x10^9/L)	MEAN PLATELET VOLUME (fL)	Ratio	DDvsPCR4cat	DDvsPCRcat1	DDvsPCRcat2	DDvsPCRcat3	DDvsPCRcat4	DD&VSG&CRP	..
1	1	65	1	3	1	1	1	1	300	0	0	0	1	0	1	1	2	1	1	0.3	0	0	0	8	0	1	0	2	1	124	8.9	13.9326	4	0	0	0	1	0
2	1	38	1	2	7	1	2	2	600	0	0	0	2	1	2	2	2	.	2	6.5	1	1	1	88	1	1	1	1	2	302	8.7	34.7126	3	0	0	1	0	0
3	2	67	1	4	4	2	1	1	300	0	0	0	1	0	1	1	1	1	.	0.3	0	0	0	25	1	1	0	1	.	331	7	47.2857	4	0	0	0	1	0
4	1	44	1	1	9	1	3	2	700	0	0	0	2	1	2	1	1	1	1	0.1	0	0	0	9	0	1	0	1	12	165	10.2	16.1765	4	0	0	0	1	0
5	1	64	1	4	4	2	1	1	500	0	0	0	1	0	1	1	1	1	1	0.2	0	0	0	7	0	1	0	1	.	275	8.5	32.3529	4	0	0	0	1	0
6	2	74	0	2	6	2	2	2	400	0	0	0	1	0	1	2	1	2	1	0.9	0	1	0	20	1	1	0	1	4	286	8.3	34.4578	4	0	0	0	1	0
7	2	80	0	6	6	2	2	2	1300	1	0	1	2	1	2	1	1	1	.	2.9	1	1	1	19	0	1	0	1	1	200	9.4	21.2766	1	1	0	0	0	0
8	1	77	0	6	8	2	2	2	1200	1	0	1	2	1	2	1	2	2	2	16.7	1	1	1	95	1	1	1	1	1	347	7.3	47.5342	1	1	0	0	0	1
9	2	77	0	4	4	2	1	1	150	0	0	0	1	0	1	1	1	1	1	0.1	0	0	0	7	0	1	0	2	.	219	9.1	24.0659	4	0	0	0	1	0
10	2	77	0	4	4	2	1	1	700	0	0	0	1	0	1	1	1	1	1	0.2	0	0	0	10	0	1	0	1	.	212	8.5	24.9412	4	0	0	0	1	0
11	2	69	1	4	4	2	1	1	2900	1	0	0	1	0	1	1	1	1	1	1.3	0	1	0	6	0	1	0	1	.	349	7.5	46.5333	2	0	1	0	0	0
12	2	72	0	3	1	1	1	1	900	0	0	0	1	0	1	1	1	1	1	0.2	0	0	0	26	1	1	0	1	.	191	9	21.2222	2	0	1	0	0	0
13	2	71	1	3	3	1	1	1	300	0	0	0	1	0	1	1	1	1	.	0	0	0	0	30	1	1	1	1	.	164	9.9	16.5657	4	0	0	0	1	0
14	1	83	0	4	2	2	1	1	1800	1	0	0	1	0	1	1	1	.	1	0.2	0	0	0	14	0	1	0	1	.	207	7	29.5714	2	0	1	0	0	0
15	2	82	0	4	4	2	1	1	1600	1	0	0	1	0	1	1	1	.	1	0.8	0	1	0	18	0	1	0	1	.	205	7.1	28.8732	2	0	1	0	0	0
16	2	73	0	0	17	2	3	2	2800	1	0	0	2	1	1	1	2	2	.	1.3	0	1	0	48	1	1	1	1	1	358	8.1	44.1975	2	0	1	0	0	0
17	1	60	1	1	5	1	2	3	1700	1	0	0	2	1	2	2	2	2	1	0.9	0	1	0	7	0	1	0	1	12	173	10	17.3	2	0	1	0	0	0
18	2	80	0	4	4	2	1	1	1600	1	0	0	1	0	1	1	1	1	2	0.7	0	1	0	76	1	1	1	1	.	200	9.7	20.6186	2	0	1	0	0	0
19	2	84	0	2	8	2	2	2	4200	1	1	1	2	1	2	2	2	2	2	4.7	1	1	1	27	1	1	0	1	12	190	9.5	20	1	1	0	0	0	1
20	2	84	0	2	10	2	3	2	3500	1	1	0	2	1	1	2	1	1	1	0.4	0	0	0	10	0	1	0	.	.	190	9.5	20	2	0	1	0	0	0
21	1	68	1	4	4	2	1	1	400	0	0	0	1	0	1	1	1	1	1	8	1	1	1	11	0	1	0	1	.	181	7.6	23.8158	3	0	0	1	0	0
22	2	74	0	1	5	1	1	1	1100	1	0	0	1	0	1	1	2	1	1	0.1	0	0	0	7	0	1	0	1	1	225	9.3	24.1935	2	0	1	0	0	0
23	1	72	0	2	6	2	2	2	2700	1	0	1	2	1	2	1	1	2	2	2.8	1	1	1	4	0	0	0	1	1	317	7.2	44.0278	1	1	0	0	0	0
24	2	79	0	2	8	2	2	2	1800	1	0	1	2	1	2	1	2	2	2	5.5	1	1	1	22	1	1	0	2	11	481	8.6	55.9302	1	1	0	0	0	0
25	2	79	0	2	10	2	3	2	2100	1	0	0	2	1	1	1	1	1	1	0.4	0	0	0	22	1	1	0	.	.	233	8	29.125	2	0	1	0	0	0
26	1	62	1	3	3	1	1	1	300	0	0	0	1	0	1	1	1	1	1	0.1	0	0	0	5	0	1	0	1	.	278	7.9	35.1899	4	0	0	0	1	0
27	2	69	1	2	6	2	1	1	300	0	0	0	1	0	1	1	2	1	1	0.1	0	0	0	6	0	1	0	1	2	242	8.1	29.8765	4	0	0	0	1	0
28	1	72	0	6	10	2	3	2	3000	1	1	0	2	1	1	1	1	1	2	0.7	0	1	0	70	1	1	1	2	.	260	7.9	32.9114	2	0	1	0	0	0
29	2	72	0	4	4	2	1	1	2000	1	0	0	1	0	1	1	1	1	1	0.4	0	0	0	5	0	1	0	1	.	287	7.7	37.2727	2	0	1	0	0	0
30	2	72	0	4	4	2	1	1	600	0	0	0	1	0	1	1	1	1	2	1.7	0	1	0	13	0	1	0	1	.	262	8.7	30.1149	4	0	0	0	1	0
31	1	76	0	4	4	2	1	1	1800	1	0	0	1	0	1	1	1	1	2	0.2	0	0	0	6	0	1	0	1	.	122	8.3	14.6988	2	0	1	0	0	0
32	2	82	0	1	9	1	3	2	1200	1	0	1	1	0	1	1	1	1	2	2.5	1	1	1	56	1	1	1	1	.	308	9.1	33.8462	1	1	0	0	0	1
33	2	75	0	4	4	2	1	1	2600	1	0	0	1	0	1	1	1	1	2	0.4	0	0	0	29	1	1	0	1	.	270	7.5	36	2	0	1	0	0	0
34	2	83	0	3	3	1	1	1	300	0	0	0	1	0	1	1	1	1	1	0.4	0	0	0	8	0	1	0	1	.	161	8.7	18.5057	4	0	0	0	1	0
35	2	72	0	1	5	1	2	2	1900	1	0	0	2	1	2	1	1	2	2	0.8	0	1	0	36	1	1	1	1	1	221	8.5	26	2	0	1	0	0	0
36	2	67	1	8	2	2	1	1	600	0	0	0	1	0	1	1	1	1	1	0.3	0	0	0	20	1	1	0	1	.	261	9.1	28.6813	4	0	0	0	1	0
37	1	59	1	0	2	2	1	1	1300	1	0	0	1	0	1	1	2	1	1	0.4	0	0	0	6	0	1	0	1	1	250	10.8	23.1481	2	0	1	0	0	0
38	2	85	0	3	3	1	1	1	1200	1	0	0	1	0	1	1	1	1	1	0.1	0	0	0	10	0	1	0	1	.	236	7.5	31.4667	2	0	1	0	0	0
39	1	55	1	1	5	1	2	2	1300	1	0	1	2	1	2	1	1	2	2	14.5	1	1	1	.	.	999	999	1	8	319	8	39.875	1	1	0	0	0	.
40	2	82	0	2	6	2	2	2	4100	1	1	0	2	1	2	1	1	2	1	0.5	0	1	0	16	0	1	0	1	1	246	7.6	32.3684	2	0	1	0	0	0
41	2	57	1	3	3	1	1	1	300	0	0	0	1	0	1	1	1	1	1	0.2	0	0	0	11	0	1	0	1	.	346	7.3	47.3973	4	0	0	0	1	0
42	2	75	0	2	10	2	3	2	900	0	0	0	2	1	1	1	1	1	1	0.2	0	0	0	11	0	1	0	1	.	293	7.4	39.5946	2	0	1	0	0	0
43	2	75	0	0	2	2	1	1	1400	1	0	0	1	0	1	1	1	1	1	0.4	0	0	0	5	0	1	0	1	.	293	7.4	39.5946	2	0	1	0	0	0
44	1	81	0	4	4	2	1	1	6300	1	1	1	1	0	1	1	1	1	2	5.2	1	1	1	18	0	1	0	2	.	206	8.5	24.2353	1	1	0	0	0	0
45	2	84	0	4	4	2	1	1	800	0	0	0	1	0	1	1	1	1	1	0.5	0	1	0	38	1	1	1	1	.	222	7.6	29.2105	4	0	0	0	1	0
46	1	75	0	3	1	1	1	1	2200	1	0	0	1	0	1	1	2	.	1	0.4	0	0	0	1	0	0	0	1	9	179	9.8	18.2653	2	0	1	0	0	0
47	2	52	1	4	2	2	1	1	300	0	0	999	1	0	1	1	1	1	1	.	.	999	999	.	.	999	999	1	.	151	9	16.7778	.	.	.	.	.	.
48	1	77	0	2	6	2	2	2	1600	1	0	1	2	1	1	1	2	2	2	6.8	1	1	1	119	1	1	1	1	1	577	7.8	73.9744	1	1	0	0	0	1
49	2	68	1	4	4	2	1	1	600	0	0	0	1	0	1	1	1	1	1	0.4	0	0	0	17	0	1	0	1	.	189	10.4	18.1731	4	0	0	0	1	0
50	2	65	1	3	1	1	1	1	300	0	0	0	1	0	1	1	1	1	1	0.2	0	0	0	8	0	1	0	1	.	393	7.7	51.039	4	0	0	0	1	0
51	2	64	1	2	6	2	2	2	3100	1	1	1	2	1	2	1	1	1	2	5.3	1	1	1	107	1	1	1	1	1	265	9.4	28.1915	1	1	0	0	0	1
52	2	79	0	2	6	2	2	2	4100	1	1	1	2	1	2	1	1	2	2	3.2	1	1	1	32	1	1	1	1	2	517	8.8	58.75	1	1	0	0	0	1
53	2	80	0	2	6	2	2	2	4000	1	1	1	2	1	2	1	1	2	2	2	1	1	0	97	1	1	1	1	1	292	8.7	33.5632	1	1	0	0	0	1
54	1	71	1	4	4	2	1	1	700	0	0	0	1	0	1	1	1	1	1	0.4	0	0	0	16	0	1	0	1	.	278	7.4	37.5676	4	0	0	0	1	0
55	1	66	1	2	6	2	2	2	3300	1	1	0	2	1	2	1	1	2	.	0.4	0	0	0	46	1	1	1	1	1	307	7.2	42.6389	2	0	1	0	0	0
56	2	73	0	1	5	1	1	1	1200	1	0	0	2	1	1	1	2	2	.	0.4	0	0	0	39	1	1	1	1	1	218	8.9	24.4944	2	0	1	0	0	0
58	2	78	0	6	10	2	3	2	1100	1	0	1	2	1	1	1	1	1	2	2.2	1	1	0	27	1	1	0	.	.	404	7.6	53.1579	1	1	0	0	0	1
59	1	70	1	4	4	2	1	1	7400	1	1	0	1	0	1	1	1	1	1	0.4	0	0	0	5	0	1	0	1	.	187	9.4	19.8936	2	0	1	0	0	0
60	1	51	1	3	3	1	1	1	200	0	0	0	1	0	1	1	1	1	.	1.4	0	1	0	8	0	1	0	1	.	217	8.2	26.4634	4	0	0	0	1	0
61	1	84	0	3	3	1	1	1	1000	1	0	0	1	0	1	1	1	1	1	0.4	0	0	0	5	0	1	0	1	.	206	8	25.75	2	0	1	0	0	0
62	2	61	1	4	4	2	1	1	150	0	0	0	1	0	1	1	1	1	.	0.4	0	0	0	35	1	1	1	1	.	439	7.3	60.137	4	0	0	0	1	0
63	2	75	0	4	4	2	1	1	900	0	0	0	1	0	1	1	1	1	1	0.4	0	0	0	8	0	1	0	1	.	156	8.6	18.1395	2	0	1	0	0	0
64	2	63	1	4	2	2	1	1	900	0	0	0	1	0	1	1	2	1	1	1	0	1	0	10	0	1	0	1	1	220	8.3	26.506	2	0	1	0	0	0
65	2	71	1	4	4	2	1	1	150	0	0	0	1	0	1	1	1	1	.	0.4	0	0	0	30	1	1	1	1	.	260	7.5	34.6667	4	0	0	0	1	0
66	2	58	1	3	1	1	1	1	200	0	0	0	1	0	1	1	1	1	1	0.4	0	0	0	21	1	1	0	1	.	333	7.5	44.4	4	0	0	0	1	0
67	1	81	0	1	5	1	2	2	1000	1	0	0	2	1	2	0	1	2	.	0.9	0	1	0	26	1	1	0	2	1	151	7.5	20.1333	2	0	1	0	0	0
68	2	65	1	4	4	2	1	1	400	0	0	0	1	0	1	1	1	1	1	0.4	0	0	0	19	0	1	0	1	.	171	10.1	16.9307	4	0	0	0	1	0
69	2	79	0	2	6	2	2	2	3900	1	1	1	2	1	2	0	1	2	2	4.1	1	1	1	123	1	1	1	1	1	114	13.5	8.44444	1	1	0	0	0	1
70	2	71	1	4	4	2	1	1	400	0	0	0	1	0	1	1	1	1	1	0.4	0	0	0	18	0	1	0	1	.	286	7.2	39.7222	4	0	0	0	1	0
71	2	81	0	1	5	1	1	1	2000	1	0	0	2	1	1	1	1	1	.	0.4	0	0	0	24	1	1	0	1	.	239	8	29.875	2	0	1	0	0	0
72	2	77	0	4	4	2	1	1	200	0	0	0	1	0	1	1	1	1	1	0.4	0	0	0	6	0	1	0	1	.	272	8.8	30.9091	4	0	0	0	1	0
73	2	85	0	4	4	2	1	1	1700	1	0	0	1	0	1	1	1	1	1	0.4	0	0	0	10	0	1	0	1	.	416	8.2	50.7317	2	0	1	0	0	0
74	2	77	0	4	4	2	1	1	500	0	0	0	1	0	1	1	1	1	2	0.4	0	0	0	44	1	1	1	1	.	305	9.2	33.1522	4	0	0	0	1	0
76	2	79	0	2	10	2	3	2	2100	1	0	0	2	1	1	1	1	1	2	0.4	0	0	0	22	1	1	0	.	.	233	8	29.125	2	0	1	0	0	0
78	1	69	1	4	4	2	1	1	1000	1	0	0	1	0	1	1	1	1	1	0.5	0	1	0	9	0	1	0	1	.	221	8.5	26	2	0	1	0	0	0
79	2	74	0	4	4	2	1	1	800	0	0	0	1	0	1	1	1	1	2	1.6	0	1	0	25	1	1	0	2	.	276	8.9	31.0112	4	0	0	0	1	0
80	2	71	1	4	4	2	1	1	600	0	0	0	1	0	1	1	1	1	1	0.4	0	0	0	6	0	1	0	1	.	146	9.3	15.6989	4	0	0	0	1	0
81	2	76	0	4	4	2	1	1	900	0	0	0	1	0	1	1	1	1	1	0.4	0	0	0	16	0	1	0	1	.	228	7.5	30.4	2	0	1	0	0	0
82	2	61	1	4	4	2	1	1	400	0	0	0	1	0	1	1	1	1	1	0.4	0	0	0	7	0	1	0	1	.	242	8	30.25	4	0	0	0	1	0
84	2	81	0	4	4	2	1	1	700	0	0	0	1	0	1	1	1	1	2	2.5	1	1	1	18	0	1	0	1	.	294	9.2	31.9565	3	0	0	1	0	0
85	1	85	0	4	4	2	1	1	1400	1	0	0	1	0	1	1	1	1	.	0.4	0	0	0	41	1	1	1	1	.	269	8.2	32.8049	2	0	1	0	0	0
86	2	80	0	3	1	1	1	1	3300	1	1	0	1	0	1	1	1	1	1	0.4	0	0	0	7	0	1	0	1	.	238	6.8	35	2	0	1	0	0	0
87	2	74	0	3	3	1	1	1	6400	1	1	1	1	0	1	1	1	1	2	5.96	1	1	1	20	1	1	0	1	.	228	9.8	23.2653	1	1	0	0	0	0
88	1	84	0	4	4	2	1	1	500	0	0	0	1	0	1	1	2	1	1	0.8	0	1	0	16	0	1	0	1	1	249	9.4	26.4894	4	0	0	0	1	0
89	2	70	1	2	8	2	2	2	3100	1	1	0	2	1	2	1	1	2	1	0.4	0	0	0	6	0	1	0	1	12	214	8.6	24.8837	2	0	1	0	0	0
90	2	73	0	4	4	2	1	1	1100	1	0	0	1	0	1	1	1	1	1	0.4	0	0	0	5	0	1	0	1	.	185	8	23.125	2	0	1	0	0	0
91	2	58	1	1	7	1	1	1	900	0	0	0	2	1	2	1	1	1	1	0.3	0	0	0	8	0	1	0	1	1	608	7.8	77.9487	2	0	1	0	0	0
92	1	64	1	2	6	2	2	2	10000	1	1	1	2	1	1	2	1	1	2	2.1	1	1	0	78	1	1	1	1	.	241	8.5	28.3529	1	1	0	0	0	1
93	1	67	1	1	6	2	2	2	6600	1	1	1	1	0	1	1	2	1	.	3.6	1	1	1	16	0	1	0	1	1	362	7.8	46.4103	1	1	0	0	0	0
102	1	76	0	6	14	2	0	2	1500	1	0	1	1	0	1	1	1	1	2	8.6	1	1	1	.	.	999	999	.	.	367	8.5	43.1765	1	1	0	0	0	.
104	1	57	1	4	4	2	1	1	400	0	0	0	1	0	1	1	1	1	1	0.4	0	0	0	6	0	1	0	.	.	196	9.1	21.5385	4	0	0	0	1	0
105	1	70	1	4	2	2	1	1	300	0	0	0	1	0	1	1	1	1	1	2.26	1	1	1	13	0	1	0	.	.	167	7.6	21.9737	3	0	0	1	0	0
106	2	74	0	3	1	1	1	1	1600	1	0	0	1	0	2	1	2	0	1	0.4	0	0	0	16	0	1	0	.	.	310	8.2	37.8049	2	0	1	0	0	0
107	2	65	1	4	4	2	1	1	600	0	0	0	1	0	1	1	2	1	1	0.4	0	0	0	9	0	1	0	.	.	246	7.6	32.3684	4	0	0	0	1	0
108	2	87	0	2	10	2	3	2	1600	1	0	0	2	1	1	1	1	1	1	0.4	0	0	0	8	0	1	0	.	.	185	8	23.125	2	0	1	0	0	0
109	1	56	1	3	3	1	1	1	900	0	0	0	1	0	1	1	2	1	1	0.4	0	0	0	.	.	999	999	.	.	169	9.8	17.2449	2	0	1	0	0	.
110	1	74	0	4	4	2	1	1	400	0	0	0	1	0	2	1	1	1	1	0.4	0	0	0	5	0	1	0	.	.	279	9.4	29.6809	4	0	0	0	1	0
111	2	77	0	3	1	1	1	1	700	0	0	0	1	0	1	1	1	1	1	0.4	0	0	0	22	1	1	0	.	.	242	9.8	24.6939	4	0	0	0	1	0
112	2	72	0	4	4	2	1	1	800	0	0	0	1	0	1	1	2	1	1	0.4	0	0	0	12	0	1	0	.	.	227	9.2	24.6739	4	0	0	0	1	0
113	2	63	1	2	6	2	2	2	3600	1	1	1	2	1	2	1	1	2	2	2.1	1	1	0	51	1	1	1	.	.	342	7.1	48.169	1	1	0	0	0	1
114	2	75	0	4	4	2	1	1	3900	1	1	1	1	0	2	1	1	1	2	3.6	1	1	1	95	1	1	1	.	.	258	7.7	33.5065	1	1	0	0	0	1
116	1	77	0	4	4	2	1	1	2700	1	0	0	1	0	1	1	1	1	.	1.1	0	1	0	11	0	1	0	.	.	253	8.7	29.0805	2	0	1	0	0	0
117	2	70	1	4	4	2	1	1	1200	1	0	0	1	0	1	1	1	1	1	0.4	0	0	0	7	0	1	0	.	.	230	8.4	27.381	2	0	1	0	0	0
118	1	66	1	1	7	1	2	2	1100	1	0	1	2	1	1	2	1	2	2	5.5	1	1	1	110	1	1	1	.	.	387	8	48.375	1	1	0	0	0	1
119	1	84	0	4	4	2	1	1	800	0	0	0	1	0	1	1	2	1	.	0.4	0	0	0	36	1	1	1	.	.	248	8.7	28.5057	4	0	0	0	1	0
120	1	71	1	4	4	2	1	1	700	0	0	0	1	0	1	1	2	1	.	1.9	0	1	0	17	0	1	0	.	.	387	7.5	51.6	4	0	0	0	1	0

## Sheet: Previa sin exclusiones
CASO	NHC		EXCLUIR	Motivo Exclusion	SEXO	EDAD	DIAGNOSTICO	PROCEDIMIENTO	PROCEDIMIENTO 4 CAT	Comparativa PROC VS MSIS	DDIMERO	INF MSIS	DOS CULTIVOS	FISTULA	1 CULTIVO	HISTOLOGIA	PCR Y VSG	PCR	VSG	ACO	MICRO	DDvsPCR4cat	DDvsPCRcat1	DDvsPCRcat2	DDvsPCRcat3	DDvsPCRcat4	DD&VSG&CRP	…	FUERA	…	..
73	250	ok	0	.	2	85	4	4	1	ok	1700	1	1	1	1	1	1	0.4	10	1	.	2	0	1	0	0	0
114	683	ok	0	.	2	75	4	4	1	ok	3900	1	2	1	1	1	2	3.6	95		.	1	1	0	0	0	1		1	DIMERO-D Y PCR HECHAS EN EL POSTOPERATORIO, EN CONTEXTO DE ERITEMA Y EDEMA: HAY QUE EXCLUIRLO
12	6813	ok	0	.	2	72	3	1	1	ok	900	1	1	1	1	1	1	0.2	26	1	.	2	0	1	0	0	0
36	13877	ok	0	.	2	67	8	2	1	ok	600	1	1	1	1	1	1	0.3	20	1	.	4	0	0	0	1	0
113	29719	ok	0	.	2	63	2	6	2	ok	3600	2	2	1	1	2	2	2.1	51		.	1	1	0	0	0	1	REC 1 TIEMPO SEPTICO DE RODILLA, OK
91	88510	ok	0	.	2	58	1	7	1	XXXX	900	2	2	1	1	1	1	0.3	8	1	1	2	0	1	0	0	0	NO CUMPLE CRITERIOS DE INFECCION PREOP NI POSTOP		QUITAR COMO SEPTICA: PREOP NO CUMPLIA CRITERIOS Y POSTOP TAMPOCO
99	88510	XXXX	1	Duplicado	2	58	1	7	2	ok	900	2	2	1	1	1	1	0.3	8		.	2	0	1	0	0	0			CASO DUPLICADO
78	124130	ok	0	.	1	69	4	4	1	ok	1000	1	1	1	1	1	1	0.5	9	1	.	2	0	1	0	0	0
16	129375	ok	0	.	2	73	0	17	3	ok	2800	2	1	1	2	2		1.3	.	1	1	2	0	1	0	0	.			ES UN CAMBIO DE ESPACIADOR. SI LO INCLUÍMOS, DEBE SER CON LOS "SEGUNDOS TIEMPOS"
13	141094	ok	0	.	2	71	3	3	1	ok	300	1	1	1	1	1		0	30	1	.	4	0	0	0	1	0
86	167333	ok	0	.	2	80	3	1	1	ok	3300	1	1	1	1	1	1	0.4	7	1	.	2	0	1	0	0	0
94	167333	XXXX	1	Duplicado	2	80	3	1	1	ok	3300	1	1	1	1	1	1	0.4	7		.	2	0	1	0	0	0			CASO DUPLICADO
103	167333	XXXX	1	Duplicado	2	80	3	1	1	ok	3300	1	1	1	1	1	1	0.4	7		.	2	0	1	0	0	0			CASO DUPLICADO
15	182317	ok	0	.	2	82	4	4	1	ok	1600	1	1	1	1		1	0.8	18	1	.	2	0	1	0	0	0
107	223716	ok	0	.	2	65	4	4	1	ok	600	1	1	1	2	1	1	0.4	9		.	4	0	0	0	1	0
80	231623	ok	0	.	2	71	4	4	1	ok	600	1	1	1	1	1	1	0.4	6	1	.	4	0	0	0	1	0
56	238148	ok	0	.	2	73	1	5	1	XXXX	1200	2	1	1	2	2		0.4	39	1	1	2	0	1	0	0	0	1 CULTIVO PREVIO POSITIVO, RFA DUDOSOS.		TERAN: POSTOPERATORIAMENTE SALE SITUACION INTERMEDIA
35	246752	ok	0	.	2	72	1	5	2	ok	1900	2	2	1	1	2	2	0.8	36	1	1	2	0	1	0	0	0	PREOP CRECIA UN GALLOLITIUCS Y CRECE LA MISMA BACTERIA: LA INFECCION SE CONFIRMÓ GRACIAS A LA CIRUGIA.
116	254676	ok	0	.	1	77	4	4	1	ok	2700	1	1	1	1	1		1.1	11		.	2	0	1	0	0	0
48	277138	ok	0	.	1	77	2	6	2	ok	1600	2	1	1	2	2	2	6.8	119	1	1	1	1	0	0	0	1	INFECTADO Y CONFIRMADO INTRAOP
9	278006	ok	0	.	2	77	4	4	1	ok	150	1	1	1	1	1	1	0.1	7	2	.	4	0	0	0	1	0
38	310576	ok	0	.	2	85	3	3	1	ok	1200	1	1	1	1	1	1	0.1	10	1	.	2	0	1	0	0	0
49	388511	ok	0	.	2	68	4	4	1	ok	600	1	1	1	1	1	1	0.4	17	1	.	4	0	0	0	1	0
89	419400	ok	0	.	2	70	2	8	2	ok	3100	2	2	1	1	2	1	0.4	6	1	12	2	0	1	0	0	0	CASO CHULO: PREOP SOLO TIENE 1 CULTIVO POSITIVO Y TODO LO DEMAS (PCR Y VSG) SON NEGATIVAS. NO TENIA BIOQUIMICA DE LIQUIDO PREOP. DIMERD ELEVADO. CASO DUDOSO, EN EL POSTOP FUE CLARAMENTE INFECCION.
97	419400	XXXX	1	Duplicado	2	70	2	8	2	ok	3100	2	2	1	1	2	1	0.4	6		.	2	0	1	0	0	0			CASO DUPLICADO
47	500588	ok	0	.	2	52	4	2	1	ok	300	1	1	1	1	1	1	.	.	1	.	.	.	.	.	.	.
92	504955	ok	0	.	1	64	2	6	2	ok	10000	2	1	2	1	1	2	2.1	78	1	.	1	1	0	0	0	1	INFECC CRONICA PTR FISTULIZADA, OK
100	504955	XXXX	1	Duplicado	1	64	2	6	2	ok	10000	2	1	2	1	1	2	2.1	78		.	1	1	0	0	0	1			CASO DUPLICADO
64	540051	ok	0	.	2	63	4	2	1	ok	900	1	1	1	2	1	1	1	10	1	1	2	0	1	0	0	0
2	541178	ok	0	.	1	38	2	7	2	ok	600	2	2	2	2		2	6.5	88	1	2	3	0	0	1	0	0	HEPAOPATIA: DIMERO-D BAJO!
55	548489	ok	0	.	1	66	2	6	2	ok	3300	2	2	1	1	2		0.4	46	1	1	2	0	1	0	0	0	BUEN CASO: PCR NEGATIVA, DIMEROD ELEVADISIMO, 1 CULTIVO POSITIVO PREOP Y LAS MUESTRAS INTRAOP SON POSITIVAS PARA EL MISMO BICHO
60	553979	ok	0	.	1	51	3	3	1	ok	200	1	1	1	1	1		1.4	8	1	.	4	0	0	0	1	0
3	579303	ok	0	.	2	67	4	4	1	ok	300	1	1	1	1	1		0.3	25	1	.	4	0	0	0	1	0
37	648703	ok	0	.	1	59	0	2	1	ok	1300	1	1	1	2	1	1	0.4	6	1	1	2	0	1	0	0	0
44	661257	ok	0	.	1	81	4	4	1	ok	6300	1	1	1	1	1	2	5.2	18	2	.	1	1	0	0	0	0	NO ENTENC PER QUE TE UNA PCR I UN DIMER-D TAN ELEVAT
66	690182	ok	0	.	2	58	3	1	1	ok	200	1	1	1	1	1	1	0.4	21	1	.	4	0	0	0	1	0
111	746687	ok	0	.	2	77	3	1	1	ok	700	1	1	1	1	1	1	0.4	22		.	4	0	0	0	1	0
57	754640	ok	1	No procede	2	78	6	8	2	ok	1300	2	2	1	1	2	2	.	0	1	12	.	.	.	.	.	.		1	HE SIDO INCAPAZ DE ENCONTRAR ESTE DIMER-D EN ESTA SEÑORA, QUE ES LA QUE MAS TARDE SE ACABA HACIENDO UN SEGUNDO TIEMPO. EL ESPAXCIADOR SE LE PUSO TRAS UNA HEMATOGENA FRACASADA: LINEA 117
58	754640	XXXX	0	.	2	78	6	10	3	ok	1100	2	1	1	1	1	2	2.2	27		.	1	1	0	0	0	1			OJO, ES UN SEGUNDO TIEMPO, POR LO QUE HABRIA QUE QUITARLO
68	765427	ok	0	.	2	65	4	4	1	ok	400	1	1	1	1	1	1	0.4	19	1	.	4	0	0	0	1	0
70	4028393	ok	0	.	2	71	4	4	1	ok	400	1	1	1	1	1	1	0.4	18	1	.	4	0	0	0	1	0
10	4031245	ok	0	.	2	77	4	4	1	ok	700	1	1	1	1	1	1	0.2	10	1	.	4	0	0	0	1	0
39	4082238	ok	0	.	1	55	1	5	2	ok	1300	2	2	1	1	2	2	14.5	.	1	8	1	1	0	0	0	.	OK: PARECE UNA CRONICA AGUDIZADA Y DESPUES SE CONFIRMA
79	4112391	ok	0	.	2	74	4	4	1	ok	800	1	1	1	1	1	2	1.6	25	2	.	4	0	0	0	1	0
84	4154810	ok	0	.	2	81	4	4	1	ok	700	1	1	1	1	1	2	2.5	18	1	.	3	0	0	1	0	0
51	4207450	ok	0	.	2	64	2	6	2	ok	3100	2	2	1	1	1	2	5.3	107	1	1	1	1	0	0	0	1	INFECTADO Y CONFIRMADO INTRAOP
105	4227662	ok	0	.	1	70	4	2	1	ok	300	1	1	1	1	1	1	0.4	13		.	4	0	0	0	1	0
109	4313271	ok	0	.	1	56	3	3	1	ok	900	1	1	1	2	1	1	0.4	.		.	2	0	1	0	0	.
21	4326601	ok	0	.	1	68	4	4	1	ok	400	1	1	1	1	1	1	8	11	1	.	3	0	0	1	0	0
5	4382574	ok	0	.	1	64	4	4	1	ok	500	1	1	1	1	1	1	0.2	7	1	.	4	0	0	0	1	0
65	4415319	ok	0	.	2	71	4	4	1	ok	150	1	1	1	1	1		0.4	30	1	.	4	0	0	0	1	0
67	4461951	ok	0	.	1	81	1	5	2	ok	1000	2	2	0	1	2		0.9	26	2	1	2	0	1	0	0	0	CASO CHULO! SEPTICO CON PCR Y VSG NORMAL Y EL DIMERO-D ALTERADO
69	4503798	ok	0	.	2	79	2	6	2	ok	3900	2	2	0	1	2	2	4.1	123	1	1	1	1	0	0	0	1
118	4514238	ok	0	.	1	66	1	7	2	ok	1100	2	1	2	1	2	2	5.5	110		.	1	1	0	0	0	1	ES INFECTADO POR LA FISTULA, QUE NO CONSTABA EN LA TABLA! HEPATOPATA GRAVE.
53	4561774	ok	0	.	2	80	2	6	2	ok	4000	2	2	1	1	2	2	2	97	1	1	1	1	0	0	0	1	INFECTADO Y CONFIRMADO INTRAOP
33	4606418	ok	0	.	2	75	4	4	1	ok	2600	1	1	1	1	1	2	0.4	29	1	.	2	0	1	0	0	0
110	4616645	ok	0	.	1	74	4	4	1	ok	400	1	2	1	1	1	1	0.4	5		.	4	0	0	0	1	0
72	4627910	ok	0	.	2	77	4	4	1	ok	200	1	1	1	1	1	1	0.4	6	1	.	4	0	0	0	1	0
93	4685505	ok	0	.	1	67	1	6	2	XXXX	6600	1	1	1	2	1		3.6	16	1	1	1	1	0	0	0	0	REC 1 TIEMPO SEPTICO DE RODILLA, OK
101	4685505	XXXX	1	Duplicado	1	67	1	6	2	XXXX	6600	1	1	1	2	1	2	3.6	16		.	1	1	0	0	0	0			CASO DUPLICADO
117	4710745	ok	0	.	2	70	4	4	1	ok	1200	1	1	1	1	1	1	0.4	7		.	2	0	1	0	0	0
1	4711650	ok	0	.	1	65	3	1	1	ok	300	1	1	1	2	1	1	0.3	8	2	1	4	0	0	0	1	0
28	4750380	ok	0	.	1	72	6	10	3	ok	3000	2	1	1	1	1	2	0.7	70	2	.	2	0	1	0	0	0			OJO, ES UN SEGUNDO TIEMPO, POR LO QUE HABRIA QUE QUITARLO
108	4791437	ok	0	.	2	87	2	10	3	ok	1600	2	1	1	1	1	1	0.4	8		.	2	0	1	0	0	0	SEGUNDO TIEMPO: BIOQUIMICA NEG, PCR Y VSG NEG, AP NEG, PERO DIMERO-D ELEVADO		OJO, ES UN SEGUNDO TIEMPO, POR LO QUE HABRIA QUE QUITARLO
40	4832472	ok	0	.	2	82	2	6	2	ok	4100	2	2	1	1	2	1	0.5	16	1	1	2	0	1	0	0	0	BUEN CASO: PCR Y VSG NEGATIVAS, DIMEROD ELEVADISIMO, 1 CULTIVO POSITIVO PREOP Y LAS MUESTRAS INTRAOP SON POSITIVAS PARA EL MISMO BICHO
61	4844147	ok	0	.	1	84	3	3	1	ok	1000	1	1	1	1	1	1	0.4	5	1	.	2	0	1	0	0	0
119	4883690	ok	0	.	1	84	4	4	1	ok	800	1	1	1	2	1		0.4	36		.	4	0	0	0	1	0
62	4939534	ok	0	.	2	61	4	4	1	ok	150	1	1	1	1	1		0.4	35	1	.	4	0	0	0	1	0
90	4954360	ok	0	.	2	73	4	4	1	ok	1100	1	1	1	1	1	1	0.4	5	1	.	2	0	1	0	0	0
98	4954360	XXXX	1	Duplicado	2	73	4	4	1	ok	1100	1	1	1	1	1	1	0.4	5		.	2	0	1	0	0	0			CASO DUPLICADO
29	5033694	ok	0	.	2	72	4	4	1	ok	2000	1	1	1	1	1	1	0.4	5	1	.	2	0	1	0	0	0
43	5034960	ok	99	Dudoso	2	75	0	2	1	ok	1400	1	1	1	1	1	1	0.4	5	1	.	2	0	1	0	0	0		¿?	es una reparación del aparato extensor. HAY QUE QUITARLO DE LA COHORTE
42	5034960	XXXX	0	.	2	75	2	10	3	ok	900	2	1	1	1	1	1	0.2	11	1	.	2	0	1	0	0	0			OJO, TAMBIEN ES UN SEGUNDO TIEMPO, POR LO QUE HABRIA QUE QUITARLO
4	5085966	ok	0	.	1	44	1	9	3	ok	700	2	2	1	1	1	1	0.1	9	1	12	4	0	0	0	1	0			OJO, ES UN SEGUNDO TIEMPO, POR LO QUE HABRIA QUE QUITARLO
104	5098620	ok	0	.	1	57	4	4	1	ok	400	1	1	1	1	1	1	0.4	6		.	4	0	0	0	1	0
6	5101250	ok	0	.	2	74	2	6	2	XXXX	400	1	1	2	1	2	1	0.9	20	1	4	4	0	0	0	1	0	INFECTADO Y CONFIRMADO INTRAOP
32	5109062	ok	0	.	2	82	1	9	3	ok	1200	1	1	1	1	1	2	2.5	56	1	.	1	1	0	0	0	1			OJO, ES UN SEGUNDO TIEMPO, POR LO QUE HABRIA QUE QUITARLO
41	5113743	ok	0	.	2	57	3	3	1	ok	300	1	1	1	1	1	1	0.2	11	1	.	4	0	0	0	1	0
17	5130116	ok	0	.	1	60	1	5	2	ok	1700	2	2	2	2	2	1	0.9	7	1	12	2	0	1	0	0	0	TENIA FISTULA, PCR Y VSG NORMALES, DIMEROD ELEVADO Y LOS CULTIVOS INTRAOP SON POSITIVOS.
74	5138597	ok	0	.	2	77	4	4	1	ok	500	1	1	1	1	1	2	0.4	44	1	.	4	0	0	0	1	0
63	5140055	ok	0	.	2	75	4	4	1	ok	900	1	1	1	1	1	1	0.4	8	1	.	2	0	1	0	0	0
19	5150152	ok	0	.	2	84	2	8	2	ok	4200	2	2	2	2	2	2	4.7	27	1	12	1	1	0	0	0	1	1ER TIEMPO, OK
20	5150152	XXXX	0	.	2	84	2	10	3	ok	3500	2	1	2	1	1	1	0.4	10		.	2	0	1	0	0	0	CASO CHULO: CUMPLE CRITERIOS DE INFECCION PREOP POR CULTIVOS Y BIOQUIMICA, PERO PCR Y VSG NORMALES CON DIMEROD ELEVADO		OJO, ES UN SEGUNDO TIEMPO, POR LO QUE HABRIA QUE QUITARLO
77	5191797	ok	1	No procede	1	79	4	4	1	ok	4200	1	1	1	1	1	2	1.5	51	1	.	2	0	1	0	0	0		1	PTR EL 22.10.2018 EN OTRO CENTRO. SE LUXA EN EL POSTOP Y SE DERIVA. EL DIMERO-D ES DEL DIA 8.11.2018: HAY QUE EXCLUIR A ESTE PACIENTE SEGURO
106	70053332	ok	0	.	2	74	3	1	1	ok	1600	1	2	1	2	0	1	0.4	16		.	2	0	1	0	0	0
8	70068497	ok	0	.	1	77	6	8	2	ok	1200	2	2	1	2	2	2	16.7	95	1	1	1	1	0	0	0	1
30	70073822	ok	0	.	2	72	4	4	1	ok	600	1	1	1	1	1	2	1.7	13	1	.	4	0	0	0	1	0
82	70076150	ok	0	.	2	61	4	4	1	ok	400	1	1	1	1	1	1	0.4	7	1	.	4	0	0	0	1	0
87	70116911	ok	0	.	2	74	3	3	1	ok	6400	1	1	1	1	1	2	1.5	.	1	.	2	0	1	0	0	.
95	70116911	XXXX	1	Duplicado	2	74	3	3	1	ok	6400	1	1	1	1	1	2	1.5	.		.	2	0	1	0	0	.			CASO DUPLICADO
31	70119910	ok	0	.	1	76	4	4	1	ok	1800	1	1	1	1	1	2	0.2	6	1	.	2	0	1	0	0	0
46	70138302	ok	0	.	1	75	3	1	1	ok	2200	1	1	1	2		1	0.4	1	1	9	2	0	1	0	0	0	CRECE UNA KOKURIA EN EL POSTOP, SE CONSIDERA CONTAMINACION. LA CELULAERIDAD POSTOP ES ELEVAda, todo lo demas negativo
88	70172717	ok	0	.	1	84	4	4	1	ok	500	1	1	1	2	1	1	0.8	16	1	1	4	0	0	0	1	0
96	70172717	XXXX	1	Duplicado	1	84	4	4	1	ok	500	1	1	1	2	1	1	0.8	16		.	4	0	0	0	1	0			CASO DUPLICADO
24	70181247	ok	0	.	2	79	2	8	2	ok	1800	2	2	1	2	2	2	5.5	.	2	11	1	1	0	0	0	.	1ER TIEMPO, OK
75	70181247	XXXX	1	Duplicado	2	79	2	8	2	ok	1800	2	1	1	2	2	2	5.5	.	2	11	1	1	0	0	0	.			CASO DUPLICADO
25	70181247	XXXX	0	.	2	79	2	10	3	ok	2100	2	1	1	1	1	1	0.4	22		.	2	0	1	0	0	0	ES EL SEGUNDO TIEMPO, PACIENTE YA INCLUIDA ANTES		OJO, ES UN SEGUNDO TIEMPO, POR LO QUE HABRIA QUE QUITARLO
76	70181247	XXXX	0	.	2	79	2	10	3	ok	2100	2	1	1	1	1	2	0.4	22		.	2	0	1	0	0	0			CASO DUPLICADO
102	70184736	ok	0	.	1	76	6	14	0	ok	1500	1	1	1	1	1	2	8.6	.		.	1	1	0	0	0	.			ES UN DAIR: QUITAR!!!!!!!!!!!!!!!!!!!!!!!!!!!!!!!!!!!!!!!!!
120	70187744	ok	0	.	1	71	4	4	1	ok	700	1	1	1	2	1		1.9	17		.	4	0	0	0	1	0
85	70245437	ok	0	.	1	85	4	4	1	ok	1400	1	1	1	1	1		0.4	41	1	.	2	0	1	0	0	0
23	70279960	ok	0	.	1	72	2	6	2	ok	2700	2	2	1	1	2	2	2.8	4	1	1	1	1	0	0	0	0	INFECTADO Y CONFIRMADO INTRAOP
27	70313106	ok	0	.	2	69	2	6	1	ok	300	1	1	1	2	1	1	0.1	6	1	2	4	0	0	0	1	0	TODO NEGATIVO, INCLUIDA LA HISTOLOGIA POSTOP! SE CONSIDERÓ SEPTICO X 1 CULTIVO PREOP POSITIVO DUDOSO PARA ECN: DESPUES NO CRECE NADA. DIMERO-D DE 300		QUITAR COMO SEPTICA: PREOP NO CUMPLIA CRITERIOS Y POSTOP TAMPOCO
59	70350569	ok	0	.	1	70	4	4	1	ok	7400	1	1	1	1	1	1	0.4	5	1	.	2	0	1	0	0	0
115	70356888	ok	1	No procede	2	49	4	4	1	ok	1600	1	1	1	1	1		3.1	.		.	1	1	0	0	0	.		1	DIMERO-D 1600 (NO 1700), PCR DE 3,1. SE HACEN 5 DIAS DESPUES DE LA SEÑORA IR A UCIAS TRAS SUFRIR CAIDA Y CONTUSION EN RODILLA CON HEMATOMA: EXCLUIR
11	70372685	ok	0	.	2	69	4	4	1	ok	2900	1	1	1	1	1	1	1.3	6	1	.	2	0	1	0	0	0
22	70373661	ok	0	.	2	74	1	5	1	ok	1100	1	1	1	2	1	1	0.1	7	1	1	2	0	1	0	0	0	SE CONSIDERO SEPTICO UNICAMDENTE POR 1/2 POSITIVAS EN TC-PAAF, PERO PARTECE Q ERA UNA ASEPTICA Y DESPUES TODO FUE NEGATIVO: POSIBLE INFECCION NO CONFIRMADA CON LA CIRUGIA	NO ES SEPTICA PREOP	QUITAR COMO SEPTICA: PREOP NO CUMPLIA CRITERIOS Y POSTOP TAMPOCO
52	70397991	ok	0	.	2	79	2	6	2	ok	4100	2	2	1	1	2	2	3.2	32	1	2	1	1	0	0	0	1	INFECTADO Y CONFIRMADO INTRAOP
112	70402593	ok	0	.	2	72	4	4	1	ok	800	1	1	1	2	1	1	0.4	12		.	4	0	0	0	1	0
81	70410291	ok	0	.	2	76	4	4	1	ok	900	1	1	1	1	1	1	0.4	16	1	.	2	0	1	0	0	0
7	70426829	ok	0	.	2	80	6	6	2	ok	1300	2	2	1	1	1		2.9	19	1	1	1	1	0	0	0	0	INFECTADO Y CONFIRMADO INTRAOP
18	70451776	ok	99	Dudoso	2	80	4	4	1	ok	1600	1	1	1	1	1	2	0.7	76	1	.	2	0	1	0	0	0		¿?	ES EL RECANVI D'UNA PROTESI LUXADA: RECATANTS FASE AGUDA ELEVATS, BIOQUIMICA Y CULTIUS NEGATIUS. CAL TREURE-LA???
45	70458018	ok	0	.	2	84	4	4	1	ok	800	1	1	1	1	1	1	0.5	38	1	.	4	0	0	0	1	0
34	70572096	ok	0	.	2	83	3	3	1	ok	300	1	1	1	1	1	1	0.4	8	1	.	4	0	0	0	1	0
50	70583074	ok	0	.	2	65	3	1	1	ok	300	1	1	1	1	1	1	0.2	8	1	.	4	0	0	0	1	0
14	70601001	ok	0	.	1	83	4	2	1	ok	1800	1	1	1	1		1	0.2	14	1	.	2	0	1	0	0	0
54	70602770	ok	0	.	1	71	4	4	1	ok	700	1	1	1	1	1	1	0.4	16	1	.	4	0	0	0	1	0
71	70606111	ok	0	.	2	81	1	5	1	XXXX	2000	2	1	1	1	1		0.4	24	1	.	2	0	1	0	0	0	PREOP SOLO TENIA 2 PUNTOS (POSSIBLY INFECTED)Y DESPUES NO CRECE NADA DE NADA, AP NEGATIVA, BIOQUIMICA INTRAOP NEGATIVA…		QUITAR COMO SEPTICA: PREOP NO CUMPLIA CRITERIOS Y POSTOP TAMPOCO
26	70645821	ok	0	.	1	62	3	3	1	ok	300	1	1	1	1	1	1	0.1	5	1	.	4	0	0	0	1	0
83	70717734	ok	1	No procede	1	77	3	1	1	ok	4100	1	1	1	2	1	1	.	.	1	1	.	.	.	.	.	.		1	CASO MAL ESTUDIADO, SIN PCR NI VSG. EL DIMERO-D ES DE 4100, PERO ES Q ERA UNA LIUXACION. QUIZÁS ESTE CASO HABRÍA QUE QUITARLO
